# Supplementary material for: Detection of Nuclear Sources by UAV Teleoperation Using a Visuo-Haptic Augmented Reality Interface
Source: Sensors (Basel). 2017 Sep 29;17(10):2234. doi: 10.3390/s17102234 (PMC5677116; doi:10.3390/s17102234)
Supplement: Supplementary file 1 [file sensors-17-02234-s001.zip]

Archive with 5 entries (4 files):
- video1.wmv
- __MACOSX/
- __MACOSX/._video1.wmv
- video2.mp4
- __MACOSX/._video2.mp4
